# Supplementary material for: Uricase-deficient rats with similarly stable serum uric acid to human’s are sensitive model animals for studying hyperuricemia
Source: PLoS One. 2022 Mar 3;17(3):e0264696. doi: 10.1371/journal.pone.0264696 (PMC8893661; doi:10.1371/journal.pone.0264696)
Supplement: S1 Fig — (XLSX) [file pone.0264696.s001.xlsx]

## Sheet: serum
UA(ug/ml)	WT	WT(Oxo)	Uox-/-	UOX-/-(X)	Uox-/-(Allo)
1	11.2644	16.5006	87.3992	89.1865	30.9834
2	15.6688	32.5164	101.036	104.088	38.9743
3	10.0465	23.361	59.5409	107.743	35.4434
4	27.5865	25.7907	42.4151	115.615	17.7891
5	13.3371	15.0091	46.429	85.8126	23.9216
6	16.187	21.9573	55.527	89.4676	22.6208
7	27.8456	24.2606	51.5132
8	26.8092	22.6867	87.1027
9	26.032	33.7558
	WT	WT(Oxo)	Uox-/-	UOX-/-(X)	Uox-/-(Allo)
	19.4197	23.982	66.3704	98.652	28.2888
SD	7.51583	6.26856	22.1366	12.1551	8.17399
PvsUox		9.17222e-05	2.40582e-05	0.00753491	0.00182211
vsWT		0.11925		3.07697e-09	0.0882155

## Sheet: 24 h
		WT	200g			mean	mg					WT	200g				%
		Urine (mg)	feces (mg)	Total			urine	feces	total				urine (%)	feces (%)				urine	feces
		3.47389	0.738693	4.21258		WT	3.30326	0.991664	4.29492				82.4646	17.5354			WT	75.9138	24.0862
		3.03854	0.90263	3.94117		Uox-/-	23.8867	1.66143	25.5481				77.0974	22.9026			Uox-/-	91.8491	8.15085
		4.01826	0.968906	4.98717									80.572	19.428
		1.74108	1.01579	2.75687									63.1542	36.8458
		3.24761	1.40501	4.65262		SD							69.8018	30.1982			SD
		4.30017	0.918952	5.21912		WT	0.899749	0.223232	0.889809				82.3926	17.6074			WT	7.85049	7.85049
	mean	3.30326	0.991664	4.29492		Uox-/-	13.0068	0.930035	12.9791			mean	75.9138	24.0862			Uox-/-	6.00862	6.00862
	SD	0.899749	0.223232	0.889809								SD	7.85049	7.85049
		Uox-/-	200g									Uox-/-	200g
		Urine (mg)	feces (mg)	Total									urine (%)	feces (%)
	1	17.4773	1.46966	18.9469									92.2433	7.75671
	2	22.8438	1.36819	24.212									94.3491	5.65087
	3	11.5631	2.86311	14.4262									80.1534	19.8466
	4	32.8324	3.27726	36.1097									90.9242	9.07585
	5	11.8934	2.12638	14.0197									84.8329	15.1671
	6	50.333	1.58332	51.9163									96.9503	3.04975
	7	10.2576	0.927503	11.1851									91.7077	8.29227
	8	28.5126	0.597479	29.1101									97.9475	2.05248
	9	29.2671	0.73998	30.0071									97.534	2.46602
	mean	23.8867	1.66143	25.5481								mean	91.8491	8.15085
	SD	13.0068	0.930035	12.9791								SD	6.00862	6.00862
	P	0.00142526	0.110768	0.00115337								P	0.00235103	0.000640647

## Sheet: excretion1
		WT	200g			mean	mg
		urine (μg/mL)	feces (μg/g)				urine	feces
		193.6	79.52			WT	264.933	116.853
		245.6	116.32			Uox-/-	760.024	156.228
		289.6	103.52
		149.6	112.32
		301.6	168.32			SD
		409.6	121.12			WT	91.2637	29.187
	mean	264.933	116.853			Uox-/-	350.597	76.4917
	SD	91.2637	29.187
		Uox-/-	200g
	UA	urine (μg/mL)	feces (μg/g)
		488.452	163.762
		692.429	121.624
		819.92	77.56
		968.714	260.91
		411.929	268.124
		1484.31	204.886
		315.52	160.988
		878.94	72.396
		780	75.804
	mean	760.024	156.228
	SD	350.597	76.4917
	P	0.00260801	0.254574
