# Supplementary material for: Uricase-deficient rats with similarly stable serum uric acid to human’s are sensitive model animals for studying hyperuricemia
Source: PLoS One. 2022 Mar 3;17(3):e0264696. doi: 10.1371/journal.pone.0264696 (PMC8893661; doi:10.1371/journal.pone.0264696)
Supplement: S2 Fig — This the raw data for Fig 3. (XLSX) [file pone.0264696.s002.xlsx]

## Sheet: SUA
SUA (μg/ml)	BLK	adnosine	inosine	2.2g/L		BLK	adenosine	inosine
	33.4999	102.131	185.375			66.888	148.344	128.051
	69.383	171.203	208.471
	79.4974	135.118	153.92
	75.9181	170.342	77.0445		SD	BLK	adnosine	inosine
	72.1843	132.843	67.1829			16.7645	29.8744	62.2994
	70.845	178.429	76.312
Mean	66.888	148.344	128.051
SD	16.7645	29.8744	62.2994
P		0.000167307	0.0426131

## Sheet: Creatinine
Creatinine (nmole/L)	BLK	adnosine	inosine	2.2g/L	mean	BLK	adenosine	inosine
	35.4338	86.157	138.901			37.0128	74.2269	113.785
	7.011	86.157	112.529
	35.4338	69.2037	161.505
	60.0668	89.9244	116.296		SD	BLK	adnosine	inosine
	37.3286	37.1808	112.529			17.5073	19.6724	40.5528
	46.8029	76.7385	40.9482
Mean	37.0128	74.2269	113.785
SD	17.5073	19.6724	40.5528
P		0.00610799	0.00166987

## Sheet: BUN
BUN(mmole/L)	BLK	adnosine	inosine	2.2g/L	mean	BLK	adenosine	inosine
	5.58567	21.1214	48.5901			5.46578	33.0711	34.3126
	5.1594	30.8984	32.2951
	5.53238	25.7771	24.846
	5.10611	37.4164	27.1739		SD	BLK	adnosine	inosine
	5.53238	42.0721	39.7442			0.288792	8.55264	8.70836
	5.87873	41.141	33.2263
Mean	5.46578	33.0711	34.3126
SD	0.288792	8.55264	8.70836
P		1.31197e-05	1.04501e-05
