# Supplementary material for: Uricase-deficient rats with similarly stable serum uric acid to human’s are sensitive model animals for studying hyperuricemia
Source: PLoS One. 2022 Mar 3;17(3):e0264696. doi: 10.1371/journal.pone.0264696 (PMC8893661; doi:10.1371/journal.pone.0264696)
Supplement: S3 Fig — (XLSX) [file pone.0264696.s003.xlsx]

## Sheet: data
SUA (μg/ml)
W0	Normal	TrisAc 0.5	TrisAc 1.5	TrisCl 0.5	TrisCl 1.5	NaHCO3 0.5	NaHCO3 1.5	NaAc 0.5	NaAc 1.5	NaCl 0.5	NaCl 1.5	HAc 0.5	HAc 1.5	HCl 0.5	EOH 4	T9.3
	66.8095	53.4706	110.312	51.5	72.5	60.7143	78.2105	45.8495	62.3448	82.1579	75.3158	51.1964	82.9333	82.9333	81.75	38.8125
	58.4762	43.4706	75	50.25	65.3125	43.8095	90.3158	69.8165	64.5862	100.053	67.4583	49.1804	85.2667	85.2667	77.375	68.1875
	60.1429	62.2941	94.6875	54.25	58.125	52.1429	67.9474	49.9273	74.5862	82.9474	59.125	39.9877	87.6	87.6	79.25	54.4375
	77.0476	51.1176	115.312	34	73.75	49.2857	92.6842	66.9033	66.3103	87.6842	66	49.7623	49.4211	73.9333	90.5	61.42
	74.1905	54.3529	115.312	82	82.5	53.3333	74.5263	54.497	74.5862	82.6842	84.5417	50.1781	52.5789	77.6	77.95	63.9415
	63.4762	61.4118	108.75	41.619	81.25	50	79	51.6917	61.4828	78.7368	72.0417	82.1579	68.8947	75.9333	94.45	56.86
mean	66.6905	54.3529	103.229	52.2698	72.2396	51.5476	80.4474	56.4476	67.3161	85.7105	70.7471	53.7438	71.1158	80.5444	83.5458	57.2765
SD	7.53939	6.96506	15.764	16.3689	9.3383	5.56705	9.43963	9.68823	5.88072	7.5847	8.73227	14.5084	16.9165	5.5032	7.18795	10.2936
W2	Normal	TrisAc 0.5	TrisAc 1.5	TrisCl 0.5	TrisCl 1.5	NaHCO3 0.5	NaHCO3 1.5	NaAc 0.5	NaAc 1.5	NaCl 0.5	NaCl 1.5	HAc 0.5	HAc 1.5	HCl 0.5	EOH 4	T9.3
	76.52	45.2941	49.5185	58.8235	59.7667	54.3333	55.9091	96.2222	75.3478	74.625	32.5	60.1053	56.8947	89.9545	85.2353	34.6111
	56.52	34.1176	40.4444	57.3529	50.9333	66	39.5455	97.0556	62.7391	66.9167	37.8846	65.1053	77.4211	64.0455	99.6471	44.0556
	67.52	54.7059	46.3704	91.1765	31.7667	51.7143	57.5	118.722	62.7391	54.625	51.5385	62.2105	81.6316	49.5	103.176	32.3889
	58.52	63.2353	38.4074	100.882	44.9333	49.3333	51.1364	99.2778	72.7391	63.375	47.5	67.7368	53.2857	64.7273	106.118	75.1111
	43.12	44.4118	21.7407	66.4706	57.2667	58.1429	56.8182	111.778	76.2174	71.2917	46.3462	63	52.5714	49.7273	97	72.3333
	64.12	50.8824	26.1852	68.2105	58.4333	48.8571	52.7273	74.5556	73.1739	65.875	46.3462	57.75	70.4286	45.4091	79.6471	45.9444
mean	61.0533	48.7745	37.1111	73.8194	50.5167	54.7302	52.2727	99.6019	70.4928	66.1181	43.6859	62.6513	65.3722	60.5606	95.1373	50.7407
SD	11.305	9.94695	11.0281	17.9731	10.7397	6.50426	6.70358	15.2261	6.14517	6.9202	7.05894	3.54134	12.7822	16.5092	10.4595	18.5731
P	0.426045	0.178622	0.000770249	0.124713	0.000487048	0.469651	0.00612371	0.00223307	0.441167	0.00574271	0.00365825	0.254009	0.253426	0.0307759	0.0492356	0.468281

## Sheet: Figure
		TrisAc		TrisCl		NaHCO3		NaAc		NaCl		HAc		HCl	EOH
	Normal	0.5	1.5	0.5	1.5	0.5	1.5	0.5	1.5	0.5	1.5	0.5	1.5	0.5	4	T9.3
W0	66.6905	54.3529	103.229	52.2698	72.2396	51.5476	80.4474	56.4476	67.3161	85.7105	70.7471	53.7438	71.1158	80.5444	83.5458	57.2765
W2	61.0533	48.7745	37.1111	73.8194	50.5167	54.7302	52.2727	99.6019	70.4928	66.1181	43.6859	62.6513	65.3722	60.5606	95.1373	50.7407
P	0.426045	0.178622	0.000770249	0.124713	0.000487048	0.469651	0.00612371	0.00223307	0.441167	0.00574271	0.00365825	0.254009	0.253426	0.0307759	0.0492356	0.468281
SD
W0	7.53939	6.96506	15.764	16.3689	9.3383	5.56705	9.43963	9.68823	5.88072	7.5847	8.73227	14.5084	16.9165	5.5032	7.18795	10.2936
W2	11.305	9.94695	11.0281	17.9731	10.7397	6.50426	6.70358	15.2261	6.14517	6.9202	7.05894	3.54134	12.7822	16.5092	10.4595	18.5731
