# Supplementary material for: Uricase-deficient rats with similarly stable serum uric acid to human’s are sensitive model animals for studying hyperuricemia
Source: PLoS One. 2022 Mar 3;17(3):e0264696. doi: 10.1371/journal.pone.0264696 (PMC8893661; doi:10.1371/journal.pone.0264696)
Supplement: S4 Fig — (XLSX) [file pone.0264696.s004.xlsx]

## Sheet: UA
WT	45	55	70	85	100	115	130
	12.56	16.27	28.09	23.2	17.55	20.74	20.31
	9.84	14.18	20.34	12.61	16.4	18.7	14.87
	18.96	20.96	15.83	23.23	20.14	13.02	9.42
	17.26	16.33	15.11	15.75	14.62	16.17	12.23
	15.01	17.33	13.85	10.03	18.42	14.35	14.3
	14.92	16.65	11.24	27.09	17.29	12.49	19.92
	17.35	9.01	15	16.36	19	21.7	18.89
	11.28	11.67	15.08	9.81	9.65	15	22.56
Uox-/-
	55.32	51.54	62.9	61.85	53.54	54.76	52.34
	58.26	74.42	58.62	48.02	61.3	71.7	68.79
	65.21	52.81	68.24	53.41	45.15	62.63	54.09
	74.66	53.86	60.79	49.33	61.4	71.1	51.76
	51.03	56.25	55.06	54.48	68.55	67.9	56.1
	58.27	56.91	53.85	66.55	61.78	65.14	71.4
	53.21	59.79	58.75	53.42	51.83	57.12	60.09
	50.22	55.37	50.5	64.74	57.19	54.87	54.42
Mean
age(days)	45	55	70	85	100	115	130
WT	14.6475	15.3	16.8175	17.26	16.6338	16.5212	16.5625
Uox-/-	58.2725	57.6187	58.5888	56.475	57.5925	63.1525	58.6238
SD
WT	3.20138	3.66404	5.20446	6.54699	3.27842	3.48519	4.54302
Uox-/-	8.17943	7.25684	5.56702	7.00971	7.27473	6.953	7.5586
