# Supplementary material for: Uricase-deficient rats with similarly stable serum uric acid to human’s are sensitive model animals for studying hyperuricemia
Source: PLoS One. 2022 Mar 3;17(3):e0264696. doi: 10.1371/journal.pone.0264696 (PMC8893661; doi:10.1371/journal.pone.0264696)
Supplement: S5 Fig — (XLSX) [file pone.0264696.s005.xlsx]

## Sheet: WT-Uox
							WT																			UOX-/-
UA(ug/g)	heart	liver	spleen	lung	kidney	adrenal gland	stomach	duodenum	ileum	colon	pancreas	brain	skeleton	thymus	blood	serum		UA(ug/g)	heart	liver	spleen	lung	kidney	adrenal gland	stomach	duodenum	ileum	colon	pancreas	brain	skeleton	thymus	blood	serum
FDB5-1	927.656	1663.8	1452.33	780.045	2026.77	3857.75	1757.28	2222.63	2599.48	1338.21	920.07	117.349	114.657	1179.45	83.0296	11.2644		DF5-4-2	744.039	1506.73	1524.81	701.181	1158.03	2461.86	1776.13	3184.32	2437.37	2216.95	1310.81	165.453	324.641	134.84	77.1021	87.3992
FDB5-2	930.333	1513.9	1578.14	895.635	1501.11	4947.6	1828.66	2745.07	2393.92	1157.53	1098.17	6.36213	213.572	588.87	75.7754	15.6688		DF5-4-3	404.235	1212.85	1530.94	731.794	3472.37	3037.38	1151.62	2290.42	3637.4	1947.56	1261.83	159.331	848.123	609.342	100.201	101.036
FDA5-2	1088.27	1572.79	1706.64	1063.52	1550.65	1953.27	1443.25	2653.72	2285.44	1730.53	969.111	14.1054	181.57	801.247	77.0708	10.0465		DF5-5-1	753.994	2641.73	1604.57	847.556	3836.91	971.262	1781.12	1266.92	1112.66	469.924	2693.81	148.745	393.032	883.383	130.49	59.5409
1	1085.59	443.136	1235.5	1077.28	1234.15	3043.12	912.238	1611.68	1560.3	1405.32	1232.38	127.674	172.843	708.15	99.6107	27.5865		DF5-5-2	1321.4	1917.38	1556.28	913.955	3305.72	1626.86	1151.23	1022.68	469.924	482.779	3118.02	119.693	415.563	1324.01	120.776	42.4151
2	1123.07	850.026	1596.88	892.883	1267.17	5233.83	1226.28	1611.68	1291.94	1387.25	971.692	52.8218	178.661	591.779	106.088	13.3371		DF5-5-3	467.273	2508.93	1719.26	1236.89	3812.76	1434.04	2243.89	1318.34	1639.71	701.311	161.408	122.114	575.536	1062.54	101.349	46.429
3	1032.06	309.291	1516.58	906.644	1305.7	3791.7	1200.58	1026.43	1363.31	1219.48	1309.82	205.106	175.752	492.863	74.739	16.187		DF5-5-4	651.378	2569.3	2141.8	1424.02	4343.95	675.601	2603.82	1061.25	1395.47	495.634	3195.15	165.693	415.563	713.91	79.3308	55.527
4	1032.06	890.179	1639.71	1005.72	1413.04	4011.87	903.673	2176.95	1440.39	1222.06	1178.18	215.431	178.661	926.346	58.1579	27.8456		DF5-5-5	418.983	2677.95	2425.5	1629.25	4416.39	1485.45	2333.87	1344.05	1074.1	714.166	2462.42	146.324	253.338	1324.01	182.944	51.5132
5	1179.28	598.397	1339.9	843.344	1550.65	4088.93	1491.78	1743.01	1240.55	938.137	1005.25	171.552	196.117	443.406	88.2112	26.8092		DF5-6-1	476.327	2665.88	2184.05	1315.37	3547.17	662.746	2372.44	1691.13	547.053	817.004	2218.18	146.324	311.919	854.331	100.701	87.1027
6	1072.21	571.628	1794.97	854.353	1589.18	4166	1431.83	1623.1	917.948	620.663	966.529	192.201	117.566	510.319	91.8383	26.032			heart	liver	spleen	lung	kidney	adrenal gland	stomach	duodenum	ileum	colon	pancreas	brain	skeleton	thymus	blood	serum
Mean	1052.28	934.794	1540.07	924.38	1493.16	3899.34	1355.06	1934.92	1677.03	1224.35	1072.35	122.511	169.933	693.604	83.8356	19.4197		Mean	654.704	2212.59	1835.9	1100	3486.66	1544.4	1926.76	1647.39	1539.21	980.666	2052.7	146.71	442.214	863.297	111.612	66.3704
SD	83.0392	519.744	176.213	102.34	239.881	970.376	327.63	557.085	593.513	312.114	138.54	81.2942	33.011	239.751	14.4943	7.51583		SD	304.158	586.286	358.069	347.067	1020.33	841.24	556.718	742.24	1053.28	695.202	1055.54	17.7695	190.057	393.185	34.0507	22.1366
P	0.00181546	0.000250185	0.043671	0.166579	4.14337e-05	8.70755e-05	0.0193702	0.377092	0.740302	0.35618	0.0142752	0.424056	0.000708109	0.293255	0.0409171	2.40582e-05
N/SUA	heart	liver	spleen	lung	kidney	adrenal gland	stomach	duodenum	ileum	colon	pancreas	brain	skeleton	thymus	blood			N/SUA	heart	liver	spleen	lung	kidney	adrenal gland	stomach	duodenum	ileum	colon	pancreas	brain	skeleton	thymus	blood
FDB5-1	82.3526	147.704	128.93	69.2484	179.926	342.472	156.003	197.314	230.768	118.799	81.6791	10.4177	10.1787	104.706	7.37095			DF5-4-2	8.51311	17.2396	17.4465	8.02274	13.2499	28.168	20.322	36.4342	27.8877	25.3658	14.9979	1.89307	3.71446	1.54281	0.882183
FDB5-2	59.3749	96.6186	100.719	57.1604	95.8023	315.762	116.707	175.194	152.783	73.8749	70.0861	0.406038	13.6304	37.5823	4.83607			DF5-4-3	4.0009	12.0041	15.1524	7.24291	34.3677	30.0624	11.3981	22.6694	36.001	19.2759	12.4889	1.57697	8.39427	6.03094	0.991737
FDA5-2	108.323	156.551	169.873	105.859	154.347	194.423	143.656	264.143	227.486	172.252	96.4623	1.40401	18.073	79.7537	7.67139			DF5-5-1	12.6635	44.3683	26.949	14.2349	64.4416	16.3125	29.9142	21.2782	18.6874	7.89246	45.243	2.4982	6.60104	14.8366	2.1916
1	39.3524	16.0635	44.7864	39.0509	44.7375	110.312	33.0683	58.423	56.5602	50.9422	44.6734	4.62812	6.26548	25.6702	3.61085			DF5-5-2	31.154	45.2051	36.6916	21.5479	77.9372	38.3556	27.142	24.1112	11.0792	11.3822	73.5119	2.82193	9.79753	31.2156	2.84747
2	84.2066	63.734	119.733	66.9474	95.0114	392.427	91.9448	120.842	96.8681	104.014	72.8564	3.96052	13.3958	44.3709	7.95434			DF5-5-3	10.0642	54.0381	37.0298	26.6406	82.1203	30.8866	48.3295	28.3948	35.3166	15.105	3.47646	2.63012	12.396	22.8853	2.18287
3	63.7584	19.1074	93.6912	56.0107	80.664	234.244	74.1697	63.4111	84.2227	75.337	80.9179	12.6711	10.8576	30.4482	4.61724			DF5-5-4	11.7308	46.2711	38.5721	25.6455	78.2313	12.1671	46.8929	19.1122	25.1314	8.92599	57.5422	2.984	7.48398	12.857	1.42869
4	37.0635	31.9684	58.886	36.1178	50.7456	144.076	32.4531	78.1795	51.7279	43.887	42.3112	7.73663	6.41614	33.2673	2.08859			DF5-5-5	8.1335	51.9857	47.085	31.6278	85.7331	28.8364	45.3063	26.0914	20.851	13.8637	47.8018	2.84052	4.91793	25.7024	3.55139
5	43.988	22.3205	49.979	31.4572	57.84	152.52	55.6442	65.0153	46.2732	34.9931	37.4962	6.399	7.31527	16.5393	3.29033			DF5-6-1	5.46857	30.6061	25.0744	15.1013	40.724	7.60879	27.2373	19.4154	6.28055	9.37978	25.4663	1.67991	3.58105	9.80832	1.15612
6	41.1881	21.9586	68.9526	32.8193	61.047	160.034	55.0026	62.3504	35.2623	23.8423	37.1285	7.38326	4.51622	19.6035	3.5279				heart	liver	spleen	lung	kidney	adrenal gland	stomach	duodenum	ileum	colon	pancreas	brain	skeleton	thymus	blood
Mean	62.1786	64.0029	92.8389	54.9635	91.1245	227.363	84.2943	120.541	109.106	77.5491	62.6235	6.11182	10.0721	43.549	4.99641			Mean	12.3229	38.7303	31.2752	19.2803	62.2973	26.3984	32.7579	25.4416	24.9935	14.5445	36.4374	2.46355	7.61504	16.4387	2.01085
SD	24.8877	56.4358	41.6719	23.9668	47.2016	100.134	45.9184	74.9073	76.6047	47.3359	22.4149	3.99143	4.39709	29.5532	2.15509			SD	9.21468	20.8027	15.5445	11.1781	33.8628	12.5336	17.6845	10.4417	12.1494	7.66421	27.5369	0.999446	3.82665	11.5126	1.15418
P	6.4426e-05	0.223712	0.000966439	0.00111909	0.117312	4.25966e-05	0.00746363	0.00264274	0.00655647	0.00187971	0.028953	0.0192309	0.132941	0.0228674	0.0019967
N-SUA(ug/g)	heart	liver	spleen	lung	kidney	adrenal gland	stomach	duodenum	ileum	colon	pancreas	brain	skeleton	thymus	blood			N-SUA(ug/g)	heart	liver	spleen	lung	kidney	adrenal gland	stomach	duodenum	ileum	colon	pancreas	brain	skeleton	thymus	blood
FDB5-1	916.391	1652.54	1441.06	768.781	2015.5	3846.49	1746.02	2211.37	2588.21	1326.94	908.805	106.085	103.393	1168.19	71.7652			DF5-4-2	656.64	1419.33	1437.41	613.782	1070.63	2374.46	1688.73	3096.92	2349.97	2129.55	1223.41	78.054	237.242	47.441	-10.2971
FDB5-2	914.664	1498.23	1562.48	879.966	1485.44	4931.94	1812.99	2729.41	2378.25	1141.86	1082.5	-9.30667	197.904	573.201	60.1066			DF5-4-3	303.199	1111.81	1429.9	630.758	3371.34	2936.35	1050.58	2189.39	3536.36	1846.52	1160.79	58.2947	747.087	508.306	-0.8349
FDA5-2	1078.22	1562.74	1696.59	1053.47	1540.6	1943.22	1433.2	2643.67	2275.39	1720.49	959.064	4.05889	171.524	791.201	67.0242			DF5-5-1	694.454	2582.19	1545.03	788.015	3777.37	911.721	1721.57	1207.38	1053.12	410.383	2634.27	89.2044	333.491	823.842	70.9487
1	1058.01	415.55	1207.91	1049.69	1206.56	3015.53	884.652	1584.1	1532.71	1377.73	1204.8	100.087	145.256	680.564	72.0242			DF5-5-2	1278.99	1874.97	1513.86	871.54	3263.3	1584.44	1108.81	980.266	427.509	440.364	3075.6	77.2776	373.148	1281.6	78.3608
2	1109.73	836.689	1583.55	879.546	1253.84	5220.49	1212.94	1598.35	1278.6	1373.91	958.355	39.4848	165.324	578.442	92.7506			DF5-5-3	420.844	2462.5	1672.83	1190.47	3766.33	1387.61	2197.46	1271.91	1593.28	654.882	114.979	75.6848	529.107	1016.11	54.9195
3	1015.87	293.104	1500.39	890.457	1289.52	3775.52	1184.39	1010.25	1347.12	1203.29	1293.63	188.919	159.565	476.676	58.5521			DF5-5-4	595.851	2513.77	2086.27	1368.49	4288.43	620.074	2548.3	1005.72	1339.94	440.107	3139.62	110.166	360.036	658.383	23.8037
4	1004.21	862.334	1611.87	977.875	1385.19	3984.03	875.828	2149.11	1412.55	1194.21	1150.33	187.585	150.816	898.501	30.3124			DF5-5-5	367.469	2626.43	2373.99	1577.74	4364.87	1433.94	2282.36	1292.54	1022.59	662.652	2410.91	94.811	201.825	1272.5	131.43
5	1152.48	571.587	1313.09	816.535	1523.84	4062.13	1464.97	1716.2	1213.74	911.328	978.437	144.743	169.308	416.596	61.402			DF5-6-1	389.224	2578.77	2096.95	1228.26	3460.07	575.644	2285.33	1604.03	459.95	729.901	2131.08	59.2215	224.817	767.228	13.5983
6	1046.18	545.596	1768.94	828.321	1563.14	4139.96	1405.8	1597.07	891.916	594.631	940.497	166.169	91.5342	484.287	65.8063				heart	liver	spleen	lung	kidney	adrenal gland	stomach	duodenum	ileum	colon	pancreas	brain	skeleton	thymus	blood
Mean	1032.86	915.375	1520.65	904.96	1473.74	3879.92	1335.64	1915.5	1657.61	1204.93	1052.93	103.092	150.514	674.184	64.416			Mean	616.778	2084.43	1722.76	1005.83	3414.61	1606.94	1799.69	1577.73	1617.54	940.638	1965.65	83.356	397.419	801.169	49.7616
SD	80.4128	524.785	178.276	101.265	242.419	969.89	331.698	559.665	598.541	316.596	136.051	76.423	33.6683	242.095	16.3882			SD	373.845	933.715	696.731	498.251	1587.59	937.448	831.737	914.669	1113.17	751.119	1268.3	33.2003	222.902	497.936	49.2381
P	0.000923767	0.000409537	0.0875471	0.316113	5.93013e-05	6.73143e-05	0.0311685	0.300658	0.65481	0.265767	0.0192393	0.424863	0.00246671	0.457266	0.273743
	heart	liver	spleen	lung	kidney	adrenal gland	stomach	duodenum	ileum	colon	pancreas	brain	skeleton	thymus	blood				heart	liver	spleen	lung	kidney	adrenal gland	stomach	duodenum	ileum	colon	pancreas	brain	skeleton	thymus	blood
Organ index(%)	0.404887	4.02928	0.232274	0.46418	0.402271		0.517668	2.93882						0.196658	7.69231			Organ index(%)	0.437046	4.28843	0.251973	0.480561	0.499536		0.493168	2.92486						0.233804	7.69231
Total UA(ug)	heart	liver	spleen	lung	kidneys	adrenal gland	stomach	duodenum	ileum	colon	pancreas	brain	skeleton	thymus	blood			Total UA(ug)	heart	liver	spleen	lung	kidneys	adrenal gland	stomach	duodenum	ileum	colon	pancreas	brain	skeleton	thymus	blood
FDB5-1	751.191	13407.9	674.675	724.162	1630.62		1819.38	14171.3						463.899	1277.38			DF5-4-2	650.359	12923	768.424	673.92	2313.91		1751.86	16442.7						49.553	1265.39
FDB5-2	753.359	12199.8	733.122	831.471	1207.7		1893.27	15102.6						231.612	1165.77			DF5-4-3	353.338	10402.4	771.51	703.342	6938.31		1135.88	17338						284.934	1541.55
FDA5-2	881.252	12674.4	792.813	987.325	1247.56		1494.24	14515.3						315.144	1185.7			DF5-5-1	659.061	22657.7	808.617	814.604	7666.7		1756.78	6959.96						413.078	2007.53
1	879.084	3571.04	573.948	1000.1	992.924		944.472	9321.88						278.527	1532.47			DF5-5-2	1155.03	16445.1	784.281	878.422	6605.31		1135.5	4365.66						619.12	1858.09
2	909.432	6849.99	741.827	828.916	1019.49		1269.61	8533.22						232.757	1632.12			DF5-5-3	408.439	21518.8	866.414	1188.81	7618.46		2213.23	8651.9						496.853	1559.21
3	835.731	2492.44	704.521	841.691	1050.49		1243	7023.03						193.851	1149.83			DF5-5-4	569.365	22036.5	1079.35	1368.65	8679.85		2568.24	7185.55						333.831	1220.47
4	835.731	7173.57	761.724	933.67	1136.85		935.605	10630.7						364.347	894.737			DF5-5-5	366.229	22968.4	1222.32	1565.91	8824.59		2301.98	7072.76						619.12	2814.52
5	954.953	4822.22	622.446	782.926	1247.56		1544.49	8768.14						174.399	1357.1			DF5-6-1	416.354	22864.8	1100.64	1264.23	7087.76		2340.02	6546.38						399.493	1549.24
6	868.246	4606.5	833.85	793.146	1278.56		1482.42	7467.69						200.717	1412.9
	heart	liver	spleen	lung	kidney	adrenal gland	stomach	duodenum	ileum	colon	pancreas	brain	skeleton	thymus	blood				heart	liver	spleen	lung	kidney	adrenal gland	stomach	duodenum	ileum	colon	pancreas	brain	skeleton	thymus	blood
Mean	852.109	7533.1	715.436	858.156	1201.31		1402.94	10614.9						272.806	1289.78			Mean	572.272	18977.1	925.195	1057.24	6966.86		1900.44	9320.37						401.998	1727
SD	67.2429	4188.39	81.8591	95.0087	192.994		339.207	3166.68						94.2981	222.989			SD	265.862	5028.49	180.447	333.574	2038.76		549.111	4823.78						187.456	513.025
P	0.00792345	0.000125533	0.00659361	0.105998	4.19486e-07		0.0378276	0.518167						0.0874158	0.0342887

## Sheet: figure
UA		mean			SD
ug/g		WT	Uox-/-		WT	Uox-/-	P
5	kidney	1493.16	3486.66		239.881	1020.33	4.14337e-05	1
2	liver	934.794	2212.59		519.744	586.286	0.000250185	2
11	pancreas	1072.35	2052.7		138.54	1055.54	0.0142752	3
7	stomach	1355.06	1926.76		327.63	556.718	0.0193702	4
3	spleen	1540.07	1835.9		176.213	358.069	0.043671	5
8	jejunum	1934.92	1647.39		557.085	742.24	0.377092	6
6	adrenal gland	3899.34	1544.4		970.376	841.24	8.70755e-05	7
9	ileum	1677.03	1539.21		593.513	1053.28	0.740302	8
4	lung	924.38	1100		102.34	347.067	0.166579	9
10	colon	1224.35	980.666		312.114	695.202	0.35618	10
14	thymus	693.604	863.297		239.751	393.185	0.293255	11
1	heart	1052.28	654.704		83.0392	304.158	0.00181546	12
13	skeleton muscle	169.933	442.214		33.011	190.057	0.000708109	13
12	brain	122.511	146.71		81.2942	17.7695	0.424056	14
15	blood	83.8356	111.612		14.4943	34.0507	0.0409171	15
16	serum	19.4197	66.3704		7.51583	22.1366	2.40582e-05	16
UA index		mean			SD
n/SUA		WT	Uox-/-		WT	Uox-/-	P
5	kidney	91.1245	62.2973		47.2016	33.8628	0.117312	1
2	liver	64.0029	38.7303		56.4358	20.8027	0.223712	2
11	pancreas	62.6235	36.4374		22.4149	27.5369	0.028953	3
7	stomach	84.2943	32.7579		45.9184	17.6845	0.00746363	4
3	spleen	92.8389	31.2752		41.6719	15.5445	0.000966439	5
8	jejunum	120.541	25.4416		74.9073	10.4417	0.00264274	6
6	adrenal gland	227.363	26.3984		100.134	12.5336	4.25966e-05	7
9	ileum	109.106	24.9935		76.6047	12.1494	0.00655647	8
4	lung	54.9635	19.2803		23.9668	11.1781	0.00111909	9
10	colon	77.5491	14.5445		47.3359	7.66421	0.00187971	10
14	thymus	43.549	16.4387		29.5532	11.5126	0.0228674	11
1	heart	62.1786	12.3229		24.8877	9.21468	6.4426e-05	12
13	skeleton muscle	10.0721	7.61504		4.39709	3.82665	0.132941	13
12	brain	6.11182	2.46355		3.99143	0.999446	0.0192309	14
15	blood	4.99641	2.01085		2.15509	1.15418	0.0019967	15
		mean			SD
N-SUA		WT	Uox-/-		WT	Uox-/-	P
5	kidney	1473.74	3414.61		242.419	1587.59	5.93013e-05	1
2	liver	915.375	2084.43		524.785	933.715	0.000409537	2
11	pancreas	1052.93	1965.65		136.051	1268.3	0.0192393	3
7	stomach	1335.64	1799.69		331.698	831.737	0.0311685	4
3	spleen	1520.65	1722.76		178.276	696.731	0.0875471	5
8	jejunum	1915.5	1577.73		559.665	914.669	0.300658	6
6	adrenal gland	3879.92	1606.94		969.89	937.448	6.73143e-05	7
9	ileum	1657.61	1617.54		598.541	1113.17	0.65481	8
4	lung	904.96	1005.83		101.265	498.251	0.316113	9
10	colon	1204.93	940.638		316.596	751.119	0.265767	10
14	thymus	674.184	801.169		242.095	497.936	0.457266	11
1	heart	1032.86	616.778		80.4128	373.845	0.000923767	12
13	skeleton muscle	150.514	397.419		33.6683	222.902	0.00246671	13
12	brain	103.092	83.356		76.423	33.2003	0.424863	14
15	blood	64.416	49.7616		16.3882	49.2381	0.273743	15
		mean			SD
Total UA		WT	Uox-/-		WT	Uox-/-	P
5	kidneys	1201.31	6966.86		192.994	2038.76	4.19486e-07	1
2	liver	7533.1	18977.1		4188.39	5028.49	0.000125533	2
7	stomach	1402.94	1900.44		339.207	549.111	0.0378276	4
3	spleen	715.436	925.195		81.8591	180.447	0.00659361	5
8	small intestine	10614.9	9320.37		3166.68	4823.78	0.518167	6
4	lung	858.156	1057.24		95.0087	333.574	0.105998	9
14	thymus	272.806	401.998		94.2981	187.456	0.0874158	11
1	heart	852.109	572.272		67.2429	265.862	0.00792345	12
15	blood	1289.78	1727		222.989	513.025	0.0342887	15
