# Supplementary material for: Uricase-deficient rats with similarly stable serum uric acid to human’s are sensitive model animals for studying hyperuricemia
Source: PLoS One. 2022 Mar 3;17(3):e0264696. doi: 10.1371/journal.pone.0264696 (PMC8893661; doi:10.1371/journal.pone.0264696)
Supplement: S6 Fig — (XLSX) [file pone.0264696.s006.xlsx]

## Sheet: Uox-X-Allo
									UOX-/-																	X																			Allo
	UA (ug/g)	heart	liver	spleen	lung	kidney	adrenal gland	stomach	duodenum	ileum	colon	pancreas	brain	skeleton	thymus	blood	serum		UA (ug/g)	heart	liver	spleen	lung	kidney	adrenal gland	stomach	duodenum	ileum	colon	pancreas	brain	skeleton	thymus	blood	serum		UA(ug/g)	heart	liver	spleen	lung	kidney	adrenal gland	stomach	duodenum	ileum	colon	pancreas	brain
	DF5-4-2	744.039	1506.73	1524.81	701.181	1158.03	2461.86	1776.13	3184.32	2437.37	2216.95	1310.81	165.453	324.641	134.84	77.1021	87.3992		DF5-7-1	238.436	1409.51	725.474	538.829	1243.78	1685.74	995.179	1589.06	1340.46	1174.72	774.2	240.163	266.059	259.153	116.74	89.1865		DF5-9-1	53.1859	126.691	145.012	73.5053	226.29	984.881	185.651	334.66	226.29	104.373	226.29	39.6396
	DF5-4-3	404.235	1212.85	1530.94	731.794	3472.37	3037.38	1151.62	2290.42	3637.4	1947.56	1261.83	159.331	848.123	609.342	100.201	101.036		DF5-7-2	241.889	1554.53	1616.29	568.178	6733.72	5511.43	1409.51	3011.61	2251.99	1257.59	893.69	217.72	293.681	319.577	54.6044	104.088		DF5-9-2	77.2807	145.012	103.984	79.2792	117.92	1641.88	334.66	354.979	158.558	348.206	388.845	103.984
	DF5-5-1	753.994	2641.73	1604.57	847.556	3836.91	971.262	1781.12	1266.92	1112.66	469.924	2693.81	148.745	393.032	883.383	130.49	59.5409		DF5-7-3	68.1899	515.283	1294.43	771.508	1109.47	2600.99	309.138	2043.18	794.185	1218.6	697.176	83.3476	25.7483	101.537	70.068	107.743		DF5-8-3	77.0614	219.132	109.566	36.9604	219.132	1930.11	130.019	254.778	76.5512	201.31	326.068	148.352
	DF5-5-2	1321.4	1917.38	1556.28	913.955	3305.72	1626.86	1151.23	1022.68	469.924	482.779	3118.02	119.693	415.563	1324.01	120.776	42.4151		DF5-7-4	62.1268	685.05	112.127	707.559	1027.25	2406.15	757.807	1254.98	685.05	200.002	369.769	13.6221	7.55898	310.713	90.8734	115.615		DF5-9-5	54.7831	272.6	29.3643	77.0614	147.842	1484.54	147.842	272.6	219.132	165.664	236.955	77.0614
	DF5-5-3	467.273	2508.93	1719.26	1236.89	3812.76	1434.04	2243.89	1318.34	1639.71	701.311	161.408	122.114	575.536	1062.54	101.349	46.429		DF5-7-6	93.3691	661.877	1672	912.906	1238.68	1998.13	892.597	1084.86	1305.97	527.29	363.863	47.7057	139.032	439.449	98.1834	85.8126		DF5-9-7	152.743	711.636	229.989	163.229	803.911	1550.5	518.698	686.47	644.527	510.31	401.258	154.84
	DF5-5-4	651.378	2569.3	2141.8	1424.02	4343.95	675.601	2603.82	1061.25	1395.47	495.634	3195.15	165.693	415.563	713.91	79.3308	55.527		DF5-7-7	98.1758	1257.9	1748.91	811.966	2930.62	1988.52	1075.25	1488.62	796.463	517.677	315.796	54.9157	160.662	290.443	131.36	89.4676		DF5-9-8	142.257	669.693	393.567	125.48	401.258	2095.76	652.916	468.367	602.584	703.248	468.367	96.1202
	DF5-5-5	418.983	2677.95	2425.5	1629.25	4416.39	1485.45	2333.87	1344.05	1074.1	714.166	2462.42	146.324	253.338	1324.01	182.944	51.5132
	DF5-6-1	476.327	2665.88	2184.05	1315.37	3547.17	662.746	2372.44	1691.13	547.053	817.004	2218.18	146.324	311.919	854.331	100.701	87.1027
		heart	liver	spleen	lung	kidney	adrenal gland	stomach	duodenum	ileum	colon	pancreas	brain	skeleton	thymus	blood	serum			heart	liver	spleen	lung	kidney	adrenal gland	stomach	duodenum	ileum	colon	pancreas	brain	skeleton	thymus	blood	serum			heart	liver	spleen	lung	kidney	adrenal gland	stomach	duodenum	ileum	colon	pancreas	brain
Mean	Mean	654.704	2212.59	1835.9	1100	3486.66	1544.4	1926.76	1647.39	1539.21	980.666	2052.7	146.71	442.214	863.297	111.612	66.3704		Mean	133.698	1014.03	1194.87	718.491	2380.58	2698.49	906.581	1745.39	1195.69	815.981	569.082	109.579	148.79	286.812	93.6381	98.652		Mean	92.8853	357.461	168.58	92.5859	319.392	1614.61	328.298	395.309	321.274	338.852	341.297	103.333
SD	SD	304.158	586.286	358.069	347.067	1020.33	841.24	556.718	742.24	1053.28	695.202	1055.54	17.7695	190.057	393.185	34.0507	22.1366		SD	83.639	444.75	650.351	144.456	2249.26	1416.18	365.652	701.306	588.258	455.539	248.936	95.3506	118.378	109.588	28.51	12.1551		SD	43.6859	263.687	128.048	44.6068	256.983	387.135	216.285	161.384	240.603	230.721	96.2795	43.5413
P1	vsUox	0.00162484	0.001294	0.0354617	0.0272094	0.237644	0.07997	0.00217082	0.806726	0.488261	0.624474	0.0058682	0.296761	0.00620076	0.00471811	0.316794	0.00753491
P2	vsUox	0.00079916	1.13154e-05	1.54017e-07	1.44253e-05	8.72606e-06	0.853577	2.48837e-05	0.00169244	0.0175201	0.0521733	0.00203839	0.0243931	0.00111028	0.00048096	0.00035301	0.00182211
		heart	liver	spleen	lung	kidney	adrenal gland	stomach	duodenum	ileum	colon	pancreas	brain	skeleton	thymus	blood	serum			heart	liver	spleen	lung	kidney	adrenal gland	stomach	duodenum	ileum	colon	pancreas	brain	skeleton	thymus	blood	serum			heart	liver	spleen	lung	kidney	adrenal gland	stomach	duodenum	ileum	colon	pancreas	brain
	Organ Index(%)	0.437046	4.28843	0.251973	0.480561	0.499536		0.493168	2.92486						0.233804	7.69231			Organ Index(%)	0.437046	4.28843	0.251973	0.480561	0.499536		0.493168	2.92486						0.233804	7.69231			organan index(%)	0.437046	4.28843	0.251973	0.480561	0.499536		0.493168	2.92486
	Total UA(ug)	heart	liver	spleen	lung	kidney	adrenal gland	stomach	duodenum	ileum	colon	pancreas	brain	skeleton	thymus	blood	serum		Total UA(ug)	heart	liver	spleen	lung	kidney	adrenal gland	stomach	duodenum	ileum	colon	pancreas	brain	skeleton	thymus	blood	serum		Total UA (ug)	heart	liver	spleen	lung	kidney	adrenal gland	stomach	duodenum	ileum	colon	pancreas	brain
	DF5-4-2	650.359	12923	768.424	673.92	2313.91		1751.86	16442.7	0	0	0	0	0	49.553	1265.39			DF5-9-1	208.415	12089.2	365.6	517.88	2485.25		981.58	8568.43	0	0	0	0	0	87.8854	1584.05			DF5-9-1	46.4894	1086.61	73.0783	70.6475	452.16		183.114	1640.7	0	0	0	0
	DF5-4-3	353.338	10402.4	771.51	703.342	6938.31		1135.88	17338						284.934	1541.55			DF5-9-2	211.433	13333	814.525	546.088	13454.9		1390.25	15395.3						149.437	840.068			DF5-9-2	67.5505	1243.75	52.4026	76.1969	235.62		330.087	1502.03
	DF5-5-1	659.061	22657.7	808.617	814.604	7666.7		1756.78	6959.96						413.078	2007.53			DF5-8-3	59.6043	4419.51	652.323	741.513	2216.87		304.914	8298.9						47.4795	1077.97			DF5-8-3	67.3588	1879.47	55.2155	35.5235	437.858		128.243	969.091
	DF5-5-2	1155.03	16445.1	784.281	878.422	6605.31		1135.5	4365.66						619.12	1858.09			DF5-9-5	54.3046	5875.57	56.5062	680.05	2052.59		747.452	5674.32						145.292	1398.05			DF5-9-5	47.8855	2338.05	14.798	74.0653	295.409		145.822	1438.25
	DF5-5-3	408.439	21518.8	866.414	1188.81	7618.46		2213.23	8651.9						496.853	1559.21			DF5-9-7	81.6132	5676.82	842.598	877.414	2475.06		880.4	6992.86						205.49	1510.51			DF5-9-7	133.512	6103.6	115.902	156.883	1606.33		511.611	3892.98
	DF5-5-4	569.365	22036.5	1079.35	1368.65	8679.85		2568.24	7185.55						333.831	1220.47			DF5-9-8	85.8147	10788.9	881.355	780.398	5855.82		1060.56	6683.56						135.814	2020.92			DF5-9-8	124.346	5743.86	198.337	120.602	801.772		643.994	3132.38
	DF5-5-5	366.229	22968.4	1222.32	1565.91	8824.59		2301.98	7072.76						619.12	2814.52
	DF5-6-1	416.354	22864.8	1100.64	1264.23	7087.76		2340.02	6546.38						399.493	1549.24
		heart	liver	spleen	lung	kidneys	adrenal gland	stomach	duodenum	ileum	colon	pancreas	brain	skeleton	thymus	blood	serum			heart	liver	spleen	lung	kidneys	adrenal gland	stomach	duodenum	ileum	colon	pancreas	brain	skeleton	thymus	blood	serum			heart	liver	spleen	lung	kidneys	adrenal gland	stomach	duodenum	ileum	colon	pancreas	brain
Mean	Mean	572.272	18977.1	925.195	1057.24	6966.86		1900.44	9320.37						401.998	1727			Mean	116.864	8697.15	602.151	690.557	4756.76		894.193	8602.23						128.566	1405.26			Mean	81.1903	3065.89	84.9555	88.9863	638.192		323.812	2095.91
SD	SD	265.862	5028.49	180.447	333.574	2038.76		549.111	4823.78						187.456	513.025			SD	73.1082	3814.55	327.742	138.84	4494.35		360.656	3495.23						54.6172	411.993			SD	38.1856	2261.61	64.5295	42.8725	513.489		213.33	1145.94
P1	vsUox	0.00556468	0.00100498	0.0774821	0.028877	0.218589		0.00657358	0.900448						0.000549504	0.171427
P2	vsUox	0.00456978	3.36279e-05	1.75231e-06	3.74818e-05	2.07788e-08		0.000226749	0.0106563						4.802e-05	0.000324617
[truncated: 5 more columns]

## Sheet: figure
UA		Mean				SD
ug/g		Uox-/-	X	Allo		Uox-/-	X	Allo	P1	P2
5	kidney	3486.66	2380.58	319.392		1020.33	2249.26	256.983	0.237644	8.72606e-06	1
2	liver	2212.59	1014.03	357.461		586.286	444.75	263.687	0.001294	1.13154e-05	2
11	pancreas	2052.7	569.082	341.297		1055.54	248.936	96.2795	0.0058682	0.00203839	3
7	stomach	1926.76	906.581	328.298		556.718	365.652	216.285	0.00217082	2.48837e-05	4
3	spleen	1835.9	1194.87	168.58		358.069	650.351	128.048	0.0354617	1.54017e-07	5
8	jejunum	1647.39	1745.39	395.309		742.24	701.306	161.384	0.806726	0.00169244	6
6	adrenal gland	1544.4	2698.49	1614.61		841.24	1416.18	387.135	0.07997	0.853577	7
9	ileum	1539.21	1195.69	321.274		1053.28	588.258	240.603	0.488261	0.0175201	8
4	lung	1100	718.491	92.5859		347.067	144.456	44.6068	0.0272094	1.44253e-05	9
10	colon	980.666	815.981	338.852		695.202	455.539	230.721	0.624474	0.0521733	10
14	thymus	863.297	286.812	90.1874		393.185	109.588	50.487	0.00471811	0.00048096	11
1	heart	654.704	133.698	92.8853		304.158	83.639	43.6859	0.00162484	0.00079916	12
13	skeleton	442.214	148.79	101.241		190.057	118.378	46.705	0.00620076	0.00111028	13
12	brain	146.71	109.579	103.333		17.7695	95.3506	43.5413	0.296761	0.0243931	14
15	blood	111.612	93.6381	39.4698		34.0507	28.51	12.0404	0.316794	0.00035301	15
16	serum	66.3704	98.652	28.2888		22.1366	12.1551	8.17399	0.00753491	0.00182211	16
		Mean				SD
Total UA		Uox-/-	X	Allo		Uox-/-	X	Allo	P1	P2
5	kidneys	6966.86	4756.76	638.192		2038.76	4494.35	513.489	0.218589	2.07788e-08	1
2	liver	18977.1	8697.15	3065.89		5028.49	3814.55	2261.61	0.00100498	3.36279e-05	2
7	stomach	1900.44	894.193	323.812		549.111	360.656	213.33	0.00657358	0.000226749	4
3	spleen	925.195	602.151	84.9555		180.447	327.742	64.5295	0.0774821	1.75231e-06	5
8	small intestine	9320.37	8602.23	2095.91		4823.78	3495.23	1145.94	0.900448	0.0106563	6
4	lung	1057.24	690.557	88.9863		333.574	138.84	42.8725	0.028877	3.74818e-05	9
14	thymus	401.998	128.566	40.8372		187.456	54.6172	23.6118	0.000549504	4.802e-05	11
1	heart	572.272	116.864	81.1903		265.862	73.1082	38.1856	0.00556468	0.00456978	12
15	blood	1727	1405.26	566.249		513.025	411.993	94.1591	0.171427	0.000324617	15
